# Supplementary material for: Diversity and interactions of rhizobacteria determine multinutrient traits in tomato host plants under nitrogen and water disturbances
Source: Hortic Res. 2024 Oct 15;12(2):uhae290. doi: 10.1093/hr/uhae290 (PMC11789527; doi:10.1093/hr/uhae290)
Supplement: Web_Material_uhae290 [file web_material_uhae290.zip]

Archive with 6 entries (6 files):
- Fig S1.pdf
- Fig S2.pdf
- Fig S3.pdf
- Fig S4.pdf
- Fig S5.pdf
- Supplementary_material.docx
